# Supplementary material for: Vitamin C Status in People with Types 1 and 2 Diabetes Mellitus and Varying Degrees of Renal Dysfunction: Relationship to Body Weight
Source: Antioxidants (Basel). 2022 Jan 27;11(2):245. doi: 10.3390/antiox11020245 (PMC8868094; doi:10.3390/antiox11020245)
Supplement: Supplementary file 1 [file antioxidants-11-00245-s001.zip]

Archive with 1 entries (1 files):
- antioxidants-1529171-supplementary.pdf
